# Supplementary material for: Identification and Characterization of Genes Related to Resistance of Autographa californica Nucleopolyhedrovirus Infection in Bombyx mori
Source: Insects. 2022 May 6;13(5):435. doi: 10.3390/insects13050435 (PMC9144136; doi:10.3390/insects13050435)
Supplement: Supplementary file 1 [file insects-13-00435-s001.zip]

Archive with 6 entries (6 files):
- Figure S1.png
- Figure S2.tif
- File S1.pdf
- Table S1.xlsx
- Table S2.xlsx
- Table S3.xlsx
