# Supplementary material for: Identification and Characterization of Genes Related to Resistance of Autographa californica Nucleopolyhedrovirus Infection in Bombyx mori
Source: Insects. 2022 May 6;13(5):435. doi: 10.3390/insects13050435 (PMC9144136; doi:10.3390/insects13050435)
Supplement: Supplementary file 1 [file insects-13-00435-s001.zip › Table S1.xlsx]

## Sheet: Sheet1
Sample name	Strain name	phenotype	Sample Accession
54A	54A	sensitive	SRS2550852
HY	HaoYue	sensitive	SRS2550849
Ns857	Nstari	sensitive	SRS2550885
c108	C108	resistance	SRS2550918
it16	Italy16	resistance	SRX007081
p50	p50	sensitive	SRR15247047-SRR15247052
JS	jingsong	resistance	SRS2550870
L10	L10	resistance	SRS2550890
zj2028	Handanzhong	resistance	SRS2550827
zj2059	Yanjizhong	resistance	SRS2550804
zj6006	Soviet16	sensitive	SRS2550876
zj6016	Zhen5	resistance	SRS2550879
zj6028	Yingwenxing	sensitive	SRS2550916
zj6085	Dongfei	sensitive	SRS2550878
