# Supplementary material for: Identification and Characterization of Genes Related to Resistance of Autographa californica Nucleopolyhedrovirus Infection in Bombyx mori
Source: Insects. 2022 May 6;13(5):435. doi: 10.3390/insects13050435 (PMC9144136; doi:10.3390/insects13050435)
Supplement: Supplementary file 1 [file insects-13-00435-s001.zip › Table S2.xlsx]

## Sheet: Sheet1
Primer name	Primer Sequences (5’-3’)
NPC-1-qPCR-F	TCGGTGTCGGAGTCGGTGTG
NPC-1-qPCR-R	GCCAGGTCTGTTTTGGTGCC
NPC1-CDS-F	ATGGCTGATCGCGGAAGTTTT
NPC1-CDS-R	TCACGAGGGTATCGAGTCGAA
BmGAPDH-qPCR-F	CCGCGTCCCTGTTGCTAAT
BmGAPDH-qPCR-F	CTGCCTCCTTGACCTTTTGC
lef3-qPCR-F	CAAACGCGTTGCTTCGTACA
lef3-qPCR-F	TGCTCGAGTCGGAAGAGGTA
ACNVgp024-qPCR-F	TAGCGGCCGATATCAAAGGC
ACNVgp024-qPCR-F	AACGAATCGTAAACCGCTGC
ACNVgp026-qPCR-F	GCGGTTGAGCAACGGGTTTA
ACNVgp026-qPCR-F	TGAGCACGTTTGCGTCGTTT
ACNVgp100-qPCR-F	TTCGTCTACCGGCCATCTGT
ACNVgp100-qPCR-F	TTCGTCTACCGGCCATCTGT
ACNVgp129-qPCR-F	CTCGCTGGATCCCAACACAC
ACNVgp129-qPCR-F	CTGCCGCTTCACCAACTCTT
ACNVgp138-qPCR-F	AGACGCCGTTACGGAAACTAAC
ACNVgp138-qPCR-F	ACCACGACGAGCGTCTGAAT
