# Supplementary material for: Identification and Characterization of Genes Related to Resistance of Autographa californica Nucleopolyhedrovirus Infection in Bombyx mori
Source: Insects. 2022 May 6;13(5):435. doi: 10.3390/insects13050435 (PMC9144136; doi:10.3390/insects13050435)
Supplement: Supplementary file 1 [file insects-13-00435-s001.zip › Table S3.xlsx]

## Sheet: Supplementary table 1
Gene	Name	Desciption	Cluster	Early/Late	Length	C108 36h	p50_1 36h	p50_2 36h	p50_3 36h	36h FC	Adjusted_pvalue
ACNVgp137	p26	hypothetical protein ACNVgp137	1	-	240	2049.36	5302.04	5605.44	7354.18	1.36706	2.12e-05
ACNVgp029	orf-29	AcOrf-29 peptide	2	-	71	35582.6	5284.77	4592.51	5100.04	-3.03891	1.77e-29
ACNVgp142	ie-01	putative early gene transactivator	-	-	636	0	0	0.17	0	-2.30315	0.685636
ACNVgp112	orf-111	AcOrf-111 peptide	1	E	67	710362	18536.3	17037.8	24401.1	-5.35437	1.3e-69
ACNVgp123	orf-122	AcOrf-122 peptide	1	E	62	4313.22	102.66	231.7	176.8	-4.87003	8.07e-12
ACNVgp071	orf-70; hcf-1	AcOrf-70 peptide	1	E	290	180902	7515.85	6510.89	16091.7	-4.36936	7.14e-19
ACNVgp119	orf-118	AcOrf-118 peptide	1	E	157	44181.8	3117.38	2544.75	5159.05	-3.81484	6.8e-20
ACNVgp012	orf-12	AcOrf-12 peptide	1	E	217	12283.5	1725.33	1302.7	1718.01	-3.16109	4.42e-27
ACNVgp028	lef-6	late expression factor 6	1	E	173	76782.2	13404	13837.2	17968.5	-2.55273	5.23e-19
ACNVgp018	orf-18; da41	AcOrf-18 peptide	1	E	353	12652.3	1893.1	2446.8	3185.29	-2.53799	2.47e-13
ACNVgp155	pe38	hypothetical protein ACNVgp155	1	E	321	6459.99	1951.97	1630.64	2491.74	-1.87644	1.04e-08
ACNVgp126	lef-7	late expression factor 7	1	E	226	24131	7968.52	6396.39	9181.91	-1.82343	1.33e-09
ACNVgp025	orf-25; dbp	ssDNA binding protein	1	E	316	23761.3	6872.39	7017.52	10373	-1.75725	1.27e-07
ACNVgp056	orf-55	AcOrf-55 peptide	1	E	73	29220.3	10329.8	11040.8	16138.6	-1.42762	7.16e-05
ACNVgp068	lef-3	late expression factor 3	1	E	385	12793.1	4851.3	4947.9	6887.47	-1.40464	6.49e-06
ACNVgp045	orf-45	AcOrf-45 peptide	1	E	192	15939.8	7258.18	6783.49	9408.06	-1.23124	4.18e-05
ACNVgp016	orf-16; odv-e26; da 26	AcOrf-16 peptide	1	E	225	2950.1	1518.62	1390.44	1710.56	-1.14258	7.77e-05
ACNVgp048	orf-48; etm	AcOrf-48 peptide	1	E	113	42624.3	20881.9	19729.6	27181.8	-1.11873	0.000173622
ACNVgp049	pcna; etl	proliferating cell nuclear antigen	1	E	256	12860.2	6028.09	8133.43	13063.2	-0.704149	0.101266
ACNVgp073	orf-72	AcOrf-72 peptide	1	E	60	2998.49	4150.27	3563.48	4197.78	0.199571	0.715752
ACNVgp017	orf-17; da18 da16	AcOrf-17 peptide	1	E	164	1881.22	4735.36	3428.15	4517.04	0.963844	0.00479743
ACNVgp027	iap-1	apoptosis inhibitor	1	E	286	3216.19	6968.79	8041.59	7380.29	1.00797	3.48e-05
ACNVgp015	egt	ecdysteroid UDP-glucosyl transferase	1	E	506	3778.21	6237.35	8827.47	13947.3	1.15469	0.00814866
ACNVgp149	ie-1	early gene transactivator	1	E	582	0	0	0	0	NA	NA
ACNVgp088	p15	p15	2	E	126	140518	5673.59	4900.58	6710.3	-4.81183	2.81e-64
ACNVgp086	orf-85	AcOrf-85 peptide	2	E	53	360742	15736.2	16384.3	17976.5	-4.63953	2.65e-74
ACNVgp098	orf-97	AcOrf-97 peptide	2	E	56	16040.9	924.78	704.68	1446.53	-4.18073	1.83e-13
ACNVgp047	orf-47; ets	AcOrf-47 peptide	2	E	88	353099	63333.7	60773.4	86230.7	-2.53521	1.05e-16
ACNVgp066	dnapol	DNA-dependant DNA-polymerase	2	E	984	2193.92	474.88	459.17	686.89	-2.22431	3.07e-11
ACNVgp114	orf-113	AcOrf-113 peptide	2	E	169	10796.6	2536.09	2390.87	3275.95	-2.185	9.59e-13
ACNVgp091	lef-4	late expression factor 4	2	E	464	3984.05	889.37	1402.85	1191.12	-1.98588	9.03e-10
ACNVgp135	94k	hypothetical protein ACNVgp135	2	E	803	8323.91	2533.71	3148.44	2965.36	-1.73623	2.63e-12
ACNVgp021	orf-21; arif-1	actin rearrangement inducing factor	2	E	319	4332.07	685.62	898.02	3084.11	-1.67124	0.194144
ACNVgp113	orf-112	AcOrf-112 peptide	2	E	87	10842.7	4258.92	4546.83	4354.97	-1.51171	2.11e-08
ACNVgp042	gta	global transactivator-like protein	2	E	506	1674.76	731.24	975.81	834.32	-1.19039	3.11e-05
ACNVgp052	orf-52	AcOrf-52 peptide	2	E	123	5486.03	4106.35	2437.72	3584.97	-0.903858	0.0179418
ACNVgp039	p43	hypothetical protein ACNVgp039	2	E	363	1289.02	783.43	947.98	694.72	-0.880553	0.00407156
ACNVgp055	orf-54	viral capsid associated protein	2	E	365	3602.96	2561.8	2650.87	2376.5	-0.716911	0.00218807
ACNVgp058	orf-57	AcOrf-57 peptide	2	E	161	3374.25	2804.77	2559.64	2180.53	-0.630902	0.0325664
ACNVgp037	lef-11	late expression factor 11	2	E	112	3425.81	2323.33	2958.67	2700.19	-0.571257	0.0792567
ACNVgp040	p47	transcription regulator	2	E	401	630.64	466.37	638.49	406.91	-0.532547	0.153925
ACNVgp050	lef-8	late expression factor 8	2	E	876	552.94	378.57	482.78	473.5	-0.519531	0.0790508
ACNVgp011	orf-11	AcOrf-11 peptide	2	E	340	4549.2	3037.91	3318.13	9539.82	0.0240269	0.967706
ACNVgp007	orf-603	hypothetical protein ACNVgp007	2	E	201	7601.97	10398.6	10012.9	8123.5	0.115807	0.660086
ACNVgp041	orf-41; lef-12	AcOrf-41 peptide	2	E	181	414.83	562.78	700.78	442.1	0.246514	0.618777
ACNVgp004	orf-4	AcOrf-4 peptide	2	E	151	3882.79	5324.15	6077.32	5202.9	0.304402	0.253505
ACNVgp014	lef-1	late expression factor 1	2	E	266	1383.21	3835.25	4317.93	4274.51	1.37655	3.59e-07
ACNVgp153	ie2	early gene transactivator	2	E	408	2007.84	5831.59	6203.74	6177.95	1.39041	3.65e-09
ACNVgp117	orf-116	AcOrf-116 peptide	2	E	56	0	856.9	942.12	847.46	3.54359	0.111234
ACNVgp054	lef-10	late expression factor 10	2	E	78	0	0	0	0	NA	NA
ACNVgp148	orf-146	AcOrf-146 peptide	2	E	201	0	0	0	0	NA	NA
ACNVgp141	orf-140	AcOrf-140 peptide	3	E	60	8072.87	1147.36	1516.59	1701.8	-2.67994	7.31e-08
ACNVgp092	orf-91	AcOrf-91 peptide	3	E	224	5471.66	898.49	1173.8	1155.64	-2.55252	2.76e-18
ACNVgp051	orf-51	AcOrf-51 peptide	3	E	318	4629.62	5871.93	3891.57	4792.33	-0.136935	0.665556
ACNVgp122	orf-121	AcOrf-121 peptide	3	E	58	0	2606.47	1998.04	2571.61	5.33188	0.0115318
ACNVgp147	orf-145	AcOrf-145 peptide	3	E	77	0	0	0	0	NA	NA
ACNVgp010	pk-1	protein kinase	4	E	272	959.79	4227.26	3919.48	3561.39	1.81705	2.55e-10
ACNVgp059	orf-58	AcOrf-58 peptide	4	E	57	28859.3	184868	147304	147765	2.26478	8.21e-14
ACNVgp106	HE65	hypothetical protein ACNVgp106	1	EL	553	12657.4	2394.16	2035.37	2399.09	-2.67999	3.51e-27
ACNVgp087	pnk/pnl	polynucleotide kinase/ligase	1	EL	694	4816.32	1970.07	1791.28	2112.68	-1.50319	1.16e-09
ACNVgp136	p35	annihilator	1	EL	299	30763.2	16894.4	15749.9	17663.1	-1.08038	2.77e-06
ACNVgp096	helicase (hel)	helicase	1	EL	1221	3288.96	2424.78	2351.23	2208.3	-0.70489	0.00137568
ACNVgp080	orf-79	AcOrf-79 peptide	1	EL	104	38219	29530.4	31463.6	34534.7	-0.468406	0.0553344
ACNVgp083	tlp	telokin-like protein-20	1	EL	180	21496.4	19938.7	25068.6	24933.7	-0.0887297	0.735115
ACNVgp089	cg30	hypothetical protein ACNVgp089	1	EL	264	12248.9	20964.6	21341.2	17226	0.488436	0.0478384
ACNVgp036	pp31	nuclear matrix associated phosphoprotein	1	EL	275	24854.8	45157.8	50867.3	40632.6	0.666301	0.00554598
ACNVgp032	fgf	fibroblast growth factor	1	EL	181	6973.05	15778.5	17297.5	19854.7	1.13463	2.55e-05
ACNVgp013	orf-13	AcOrf-13 peptide	1	EL	327	4432.96	21916.6	24298.1	21638.5	2.1443	8.72e-21
ACNVgp129	gp64	major budded virus envelope glycoprotein	1	EL	512	3864.69	33201.8	37411.2	38248.8	3.02543	3.77e-37
ACNVgp131	gp16	hypothetical protein ACNVgp131	1	EL	106	775.1	16504.6	24386.8	16547.3	4.41753	5.75e-21
ACNVgp134	alk-exo	alkaline exonuclease	2	EL	419	3409.35	15313.1	14651.2	16095.7	1.96585	4.87e-17
ACNVgp143	ie-0	hypothetical protein ACNVgp143	2	EL	261	0	0	0	0	NA	NA
ACNVgp023	env-prot	copia-like envelope protein	3	EL	690	3220.04	1208.97	1293.6	1175.54	-1.59969	1.59e-12
ACNVgp046	odv-e66	occlusion-derived virus envelope protein	3	EL	704	359	393.91	371.65	341.4	-0.166835	0.571431
ACNVgp115	orf-114	AcOrf-114 peptide	3	EL	424	1587.94	1828.23	2041.12	1506.48	-0.0337753	0.905902
ACNVgp065	gp37; slp	fusolin; spindle body protein	3	EL	302	484.98	4920.5	5417.8	5171.98	3.20796	1.66e-25
ACNVgp024	pkip	protein kinase interacting protein	3	EL	169	3106.47	108292	97888.6	97583.2	4.82059	8.38e-81
ACNVgp075	orf-74	AcOrf-74 peptide	4	EL	265	4277.57	24417.2	23807.6	15931.4	2.11275	4.3e-11
ACNVgp064	orf-63	AcOrf-63 peptide	1	L	155	594877	15263.4	14171.7	16009.1	-5.50035	1.31e-126
ACNVgp124	pk-2	protein kinase	1	L	215	29105.8	3253.51	3306.37	3948.89	-3.25924	1.8e-36
ACNVgp140	me53	DNA synthesis regulator	1	L	449	7665.91	1818.81	2376.11	3061.15	-1.8677	7.38e-08
ACNVgp118	orf-117	AcOrf-117 peptide	1	L	95	37631.3	19100.3	15282.2	17550.3	-1.32523	5.04e-07
ACNVgp072	iap-2	apoptosis inhibitor	1	L	249	4162.51	2015.91	1971.93	1908.92	-1.28864	8.35e-08
ACNVgp006	lef-2	late expression factor 2	1	L	210	21598.5	15862.8	15603.8	14671.9	-0.696321	0.00148013
ACNVgp079	orf-78	AcOrf-78 peptide	1	L	109	27946	29390	23149.1	29639.2	-0.232934	0.403156
ACNVgp082	orf-81	AcOrf-81 peptide	1	L	233	25980	28189.9	24534.1	29450.3	-0.128147	0.606629
ACNVgp043	orf-43	AcOrf-43 peptide	1	L	77	2029.75	2975.46	4040.26	3698.58	0.608504	0.180548
ACNVgp005	orf-5	AcOrf-5 peptide	1	L	109	4332.72	8002.34	8878.87	7011.55	0.67069	0.0227167
ACNVgp001	ptpase	protein tyrosine phosphatase	1	L	168	2891.54	7110.52	6295.1	6647.22	1.00338	0.000176559
ACNVgp102	p40	hypothetical protein ACNVgp102	1	L	361	6929.94	16546.1	20099	17810.5	1.18238	9.64e-07
ACNVgp125	orf-124	AcOrf-124 peptide	1	L	247	5364.34	20572.5	15011.2	15781.9	1.46865	5.1e-07
ACNVgp151	orf-149	AcOrf-149 peptide	2	L	107	21420.5	3021.64	2214.7	3490.04	-3.08366	3.16e-19
ACNVgp085	orf-84	AcOrf-84 peptide	2	L	188	44501.8	9958.22	8382.74	12305.9	-2.32593	3.49e-14
ACNVgp084	p95; orf-83	viral capsid associated protein	2	L	847	1889.34	597.91	776.69	632.03	-1.70551	2.52e-10
ACNVgp030	orf-30	AcOrf-30 peptide	2	L	463	4977.88	1518.3	1828.39	2049.22	-1.67352	3.43e-09
ACNVgp097	orf-96	AcOrf-96 peptide	2	L	173	5066.95	2080.7	2042.9	1945.08	-1.53092	1.15e-09
ACNVgp020	orf-20	actin rearrangement inducing factor	2	L	69	5656.68	1358.59	1442	5206.46	-1.27971	0.0963098
ACNVgp154	orf-152	AcOrf-152 peptide	2	L	92	3619.48	1834.94	1648.8	1827.33	-1.23741	0.000382075
ACNVgp044	orf-44	AcOrf-44 peptide	2	L	131	14446.2	6927.3	7869.46	9821.83	-1.01991	0.000881492
ACNVgp057	orf-56	AcOrf-56 peptide	2	L	84	13095	9344.95	8562.19	11726.9	-0.610382	0.0570811
ACNVgp038	orf-38	AcOrf-38 peptide	2	L	216	3483.69	2950.37	3796.16	3371.4	-0.253526	0.363781
ACNVgp116	orf-115	AcOrf-115 peptide	2	L	204	5906.9	6087.83	5741.98	6449.72	-0.160246	0.518019
ACNVgp063	lef-9	late expression factor 9	2	L	516	2215.06	2712.32	2718.27	2483.57	0.0455283	0.844729
ACNVgp009	pp78/83; orf-1629	viral capsid associated protein	2	L	543	782.64	4130.27	3703.12	3737.33	2.09515	3.54e-16
ACNVgp139	p74	occlusion-derived virus envelope protein	2	L	645	815.34	5054.85	5741.19	4318.48	2.41926	2.53e-18
ACNVgp100	lef-5	late expression factor 5	2	L	265	4543.41	38198.5	32374.6	29705.3	2.67245	4.18e-24
ACNVgp120	orf-119; pif-1	AcOrf-119 peptide	3	L	530	16053.7	2189.68	2411.18	3173.78	-2.83448	1.89e-20
ACNVgp069	orf-68	AcOrf-68 peptide	3	L	192	3118.65	967.55	1372.37	1403.17	-1.52753	8.74e-06
ACNVgp053	orf-53	AcOrf-53 peptide	3	L	139	2257.17	2093.12	1895.89	1690.29	-0.460226	0.150976
ACNVgp110	orf-109; odv-e43	AcOrf-109 peptide	3	L	390	3002.1	2847	2457.54	2780.05	-0.360799	0.154842
ACNVgp022	orf-22; F (Fusion) protein	AcOrf-22 peptide	3	L	382	619.53	594.86	740.77	560.61	-0.178813	0.588541
ACNVgp031	sod	superoxide dismutase	3	L	151	2043.57	1959.55	2556.73	2248.07	-0.0649695	0.841753
ACNVgp070	orf-69; MTase1	putative methyl transferase	3	L	262	1090.56	1382.98	1321.22	1077.87	0.00198843	0.994954
ACNVgp078	vlf-1	very late expression factor 1	3	L	379	1250.32	1635.99	2092.34	1495.35	0.269376	0.380824
ACNVgp107	orf-106	AcOrf-106 peptide	3	L	61	9537.83	14175.5	13717.6	12849.4	0.303576	0.370148
ACNVgp067	orf-66	AcOrf-66 peptide	3	L	808	543.93	1322.22	933.68	884.2	0.737909	0.0292438
ACNVgp130	p24	viral capsid protein	3	L	198	1277.86	3101.85	2909.05	3476.41	1.10265	0.00038705
ACNVgp111	orf-110	AcOrf-110 peptide	3	L	56	1782.32	4903.87	4802.52	4807.16	1.23456	0.104046
ACNVgp108	orf-107	AcOrf-107 peptide	3	L	110	511.45	2542.13	2198.87	1883.29	1.9035	0.000283507
ACNVgp026	orf-26	AcOrf-26 peptide	3	L	129	1366.69	5033.42	7489.23	5249.93	1.90728	9.55e-07
ACNVgp150	odv-e56	occlusion-derived virus envelope protein	3	L	376	1134.01	4843.65	4574.12	5428.99	1.92115	3.12e-12
ACNVgp121	orf-120	AcOrf-120 peptide	3	L	82	10351.7	54019.1	52736.7	56462.9	2.18854	1.6e-17
ACNVgp033	HisP	putative histidinol-phosphatase	3	L	182	3176.1	14135.7	19379	20801.1	2.30602	1.36e-12
ACNVgp109	orf-108; Splt97	AcOrf-108 peptide	3	L	105	324.83	2436.42	1840.64	1803.17	2.43554	0.000159059
ACNVgp105	vp80; p80	viral capsid associated protein	3	L	691	870.9	5421.06	5736.23	5205.11	2.4401	9.28e-25
ACNVgp093	orf-92; p33, sox	AcOrf-92 peptide	3	L	259	323.13	2446.3	2819.53	2200.74	2.73758	1.13e-12
ACNVgp034	orf-34	AcOrf-34 peptide	3	L	215	2828.85	26777.3	26999	32447.9	3.14054	7.71e-30
ACNVgp132	pp34	major polyhedral calyx protein	3	L	252	1131.34	17041.1	23311.5	17716.7	3.88861	8.23e-35
ACNVgp152	orf-150	AcOrf-150 peptide	3	L	99	519.35	10864.2	8527.03	9104.95	3.98742	7.02e-14
ACNVgp156	orf-154	AcOrf-154 peptide	3	L	81	404.24	12909.8	10305.1	8742.15	4.51281	3.29e-10
ACNVgp019	orf-19	AcOrf-19 peptide	3	L	108	1365.78	54183.7	58327	51174	5.11316	6.03e-51
ACNVgp099	38k	hypothetical protein ACNVgp099	4	L	320	2639.76	4244.16	3802.64	3760.66	0.370226	0.135257
ACNVgp074	orf-73	AcOrf-73 peptide	4	L	99	24773.1	54486.4	42117.3	45580.1	0.730508	0.00710774
ACNVgp104	p48	hypothetical protein ACNVgp104	4	L	387	1135.77	3544.19	4072.62	3083.4	1.44289	3.92e-07
ACNVgp081	gp41	occlusion-derived virus glycoprotein	4	L	409	4040.81	12207.5	15619	15912.9	1.64569	2.23e-09
ACNVgp003	ctx	conotoxin-like peptide	4	L	53	81438.4	353563	404539	357355	1.98397	2.43e-14
ACNVgp128	v-cath	viral cathepsin-like protein	4	L	323	1124.4	5720.46	6017.82	5095.18	2.11195	2.3e-15
ACNVgp090	vp39	major viral capsid protein	4	L	347	2181.8	11011	15405.3	10061.6	2.26912	1.39e-12
ACNVgp002	bro	baculovirus repeated ORF	4	L	328	11510.6	66459.6	63548.2	64505.1	2.28807	7.09e-26
ACNVgp060	orf-59	AcOrf-59 peptide	4	L	69	14784.5	103066	85937.1	77469.8	2.38009	1.4e-15
ACNVgp094	orf-93	AcOrf-93 peptide	4	L	161	1698.76	11158.7	11652.7	11780.2	2.5571	5e-20
ACNVgp061	orf-60	AcOrf-60 peptide	4	L	87	2182.18	17707.6	15769.6	14230.5	2.65876	1.78e-13
ACNVgp008	ph; polh	major occlusion body protein	4	L	245	612.46	5283.31	4182.7	4022.78	2.66974	1.67e-14
ACNVgp095	odv-e25	occlusion-derived virus envelope protein	4	L	228	5189.27	61283.8	56053.5	61143.3	3.3139	2.45e-44
ACNVgp035	v-ubi	viral ubiquitin	4	L	77	31184.3	356078	340748	391134	3.33496	1.9e-41
ACNVgp103	orf-102; p12	AcOrf-102	4	L	122	1461.5	18024.7	19438.3	16123.7	3.40405	1.78e-25
ACNVgp127	chitinase (chit)	chitinase	4	L	551	608.85	7535.95	8225.43	8293.74	3.51338	1.52e-41
ACNVgp077	orf-76	AcOrf-76 peptide	4	L	84	6066.62	89760.5	91578.6	62528.3	3.53524	1.04e-25
ACNVgp133	orf-132	AcOrf-132 peptide	4	L	219	1273.78	17797	20541	15153.5	3.59884	5.62e-32
ACNVgp101	p6.9	basic protein	4	L	55	99472.3	1.66623e+06	1.78244e+06	1.7814e+06	3.92558	4.02e-62
ACNVgp076	orf-75	AcOrf-75 peptide	4	L	133	8059.19	216595	209159	168385	4.4114	2.44e-61
ACNVgp138	p10	fibrous body protein	4	L	94	4843.72	344412	390434	280296	5.91783	4.58e-81
ACNVgp062	fp-2k	FP protein	4	L	214	1454.6	152434	106187	112600	6.20485	1.43e-77
ACNVgp144	49k	early 49 Daa protein	4	L	477	0	0	0	0	NA	NA
ACNVgp145	odv-e18	occlusion-derived virus envelope protein	4	L	62	0	0	0	0	NA	NA
ACNVgp146	odv-ec27	occlusion-derived virus envelope/capsid protein	4	L	290	0	0	0	0	NA	NA
